# Supplementary material for: DiscovEpi: automated whole proteome MHC-I-epitope prediction and visualization
Source: BMC Bioinformatics. 2024 Sep 27;25:310. doi: 10.1186/s12859-024-05931-2 (PMC11438315; doi:10.1186/s12859-024-05931-2)
Supplement: Supplementary file 3 — Supplementary file3 [file 12859_2024_5931_MOESM3_ESM.xlsx]

## Sheet: method
Supplementary Table 2: data retrieved from NetMHCpan for membrane associated SARS-CoV-2 proteins and HLA-A*02:01
NetMHCPan-4.0	Allel	Length	Threshold
Parameter:	HLA-A*02:01	9	3.0
Logs:	2023-11-21	13:23:40
Frequencies over all loci:
FLAHIQWMV	2
ILFTRFFYV	2
FLLPSLATV	2
FLLNKEMYL	2
TLMNVLTLV	2
SMWALIISV	2
FLPRVFSAV	2
ALWEIQQVV	2
RIMTWLDMV	2
FLARGIVFM	2
YLATALLTL	2
KLIEYTDFA	2
FLNRFTTTL	2
ILTSLLVLV	2
QLFFSYFAV	2
YLTNDVSFL	2
SLPGVFCGV	2
VLSFCAFAV	2
KLWAQCVQL	2
VLAWLYAAV	2
WLMWLIINL	2
FVAAIFYLI	2
LLFLMSFTV	2
WMVMFTPLV	2
VMVELVAEL	2
YMPYFFTLL	2
LLLTILTSL	2
AIFYLITPV	2
YLNSTNVTI	2
FLGRYMSAL	2
ILSPLYAFA	2
QLMCQPILL	2
YVWKSYVHV	2
GLNDNLLEI	2
LLSAGIFGA	2
ILGTVSWNL	2
QMAPISAMV	2
FLALCADSI	2
RLIDAMMFT	2
LLTNMFTPL	2
TQWSLFFFL	2
SLLSVLLSM	2
YLASGGQPI	2
ILLLDQALV	2
VLLSVLQQL	2
KLKDCVMYA	2
MQLFFSYFA	2
FLNGSCGSV	2
TLGVYDYLV	2
AVIKTLQPV	2
FLKKDAPYI	2
WLDMVDTSL	2
NVLAWLYAA	2
FTVLCLTPV	2
KLVNKFLAL	2
FVMMSAPPA	2
KLMPVCVET	2
AMQTMLFTM	2
WLTNIFGTV	2
FLPGVYSVI	2
LMSFTVLCL	2
YLITPVHVM	2
TLGVLVPHV	2
MLAKALRKV	2
KMVSLLSVL	2
YLYLTFYLT	2
TLSEQLDFI	2
TLNDLNETL	2
KLNEEIAII	2
VMAYITGGV	2
KMFDAYVNT	2
KLNIKLLGV	2
FLRDGWEIV	2
SLPSYAAFA	2
SLIYSTAAL	2
IIWFLLLSV	2
FLYENAFLP	2
VLGSLAATV	2
GVFCGVDAV	2
FMCVEYCPI	2
CLLNRYFRL	2
VLLAPLLSA	2
LMWLIINLV	2
ALLSDLQDL	2
SMQNCVLKL	2
YITGGVVQL	2
GLVAEWFLA	2
NTFSSTFNV	2
SLINTLNDL	2
FSASTSAFV	2
MLFTMLRKL	2
KLVSSFLEM	2
ALNLGETFV	2
VLSTFISAA	2
NLAKHCLHV	2
YLAVFDKNL	2
KLKPVLDWL	2
MSAFAMMFV	2
VMYASAVVL	2
TVYEKLKPV	2
CLTPVYSFL	2
ILAYCNKTV	2
FVLALLSDL	2
FLMSFTVLC	2
FITESKPSV	2
NVLTLVYKV	2
FISTCACEI	2
GVYDYLVST	2
LQNNELSPV	2
FSYFAVHFI	2
YASAVVLLI	2
ALQDAYYRA	2
LLTILTSLL	2
FLNKVVSTT	2
TVLSFCAFA	2
VLLSMQGAV	2
NLYDKLVSS	2
IFFASFYYV	2
AMMFTSDLA	2
ILASFSAST	2
VLTAVVIPT	2
ALNNIINNA	2
IVAGGIVAI	2
MMFTSDLAT	2
KLDGFMGRI	2
MVSLLSVLL	2
LLSVCLGSL	2
GLVEVEKGV	2
TLQPVSELL	2
LMCQPILLL	2
YMHHMELPT	2
KVTLVFLFV	2
IQPGQTFSV	2
TLNDFNLVA	2
SLRVCVDTV	2
YTVELGTEV	2
RTIKVFTTV	2
MVTNNTFTL	2
WVMRIMTWL	2
CLFLLPSLA	2
ATVAYFNMV	2
STSAFVETV	2
AVLDMCASL	2
YLFDESGEF	2
ITIAYIICI	2
LLLQLCTFT	2
VLVPHVGEI	2
LLTLQQIEL	2
MVYMPASWV	2
MLNPNYEDL	2
TLKNTVCTV	2
FLCLFLLPS	2
YLEGSVRVV	2
QLEMELTPV	2
KQLIKVTLV	2
YVDNSSLTI	2
LLAKDTTEA	2
CVMYASAVV	2
PVYSFLPGV	2
WLIINLVQM	2
TLLFLMSFT	2
TLYCIDGAL	2
HAFLCLFLL	2
NTLQCIMLV	2
FVFPLNSII	2
LLTPLGIDL	2
CLGSLIYST	2
CLEASFNYL	2
QLSLPVLQV	2
SFLPGVYSV	2
FVVPGLPGT	2
ITVNVLAWL	2
TMSYLFQHA	2
FGGCVFSYV	2
LINIIIWFL	2
VLQVRDVLV	2
VLSEARQHL	2
WTLMNVLTL	2
HMYCSFYPP	2
FLEGETLPT	2
LQAGNATEV	2
LTLGVYDYL	2
FLPFAMGII	2
QLHNDILLA	2
FGDDTVIEV	2
TLVFLFVAA	2
MQTMLFTML	2
MQVESDDYI	2
FTPLVPFWI	2
GVVTTVMFL	2
KIKACVEEV	2
VAFNTLLFL	2
GIIAMSAFA	2
AIILASFSA	2
TIVEVQPQL	2
VLQKAAITI	2
SLRPDTRYV	2
CLHVVGPNV	2
SAFYILPSI	2
TTIQTIVEV	2
AMGIIAMSA	2
ASFDNFKFV	2
KMAFPSGKV	2
LLLSVCLGS	2
ALGVLMSNL	2
MVLGSLAAT	2
NLHPDSATL	2
VVNAANVYL	2
KVEGCMVQV	2
ALCADSIII	2
NQMCLSTLM	2
RVWTLMNVL	2
AIASEFSSL	2
LVQQESPFV	2
YVLGLAAIM	2
HTDLMAAYV	2
KLKTLVATA	2
LTILTSLLV	2
ALDISASIV	2
FFLYENAFL	2
LVTMPLGYV	2
YVLPNDDTL	2
VINGDRWFL	2
SLETIQITI	2
FVCDNIKFA	2
VVTTVMFLA	2
CTSVVLLSV	2
TQYNRYLAL	2
VQMAPISAM	2
LTNDVSFLA	2
NLREMLAHA	2
NLAWPLIVT	2
AVKMFDAYV	2
ALAPNMMVT	2
AVVKIYCPA	2
MVRMYIFFA	2
ILDGISQYS	2
FLLLSVCLG	2
YMRSLKVPA	2
LVFLFVAAI	2
LVQSTQWSL	2
GMVLGSLAA	2
YTNDKACPL	2
LAWPLIVTA	2
SQLMCQPIL	2
LMDGSIIQF	2
TTLNDFNLV	2
VMFTPLVPF	2
SLLVLVQST	2
TILTSLLVL	2
NVLSTFISA	2
YFFTLLLQL	2
LLILMTART	2
WLLLTILTS	2
ILGPLSAQT	2
KACPLIAAV	2
KLINIIIWF	2
KTLLSLREV	2
ILKPANNSL	2
FAMGIIAMS	2
VQEGVLTAV	2
KSVNITFEL	2
HVVAFNTLL	2
LLYDANYFL	1
YLYALVYFL	1
ALSKGVHFV	1
TVYSHLLLV	1
ALVYFLQSI	1
WLIVGVALL	1
NLLLLFVTV	1
ALLAVFQSA	1
FVTVYSHLL	1
HLLLVAAGL	1
GLEAPFLYL	1
SLPFGWLIV	1
IVGVALLAV	1
YFLQSINFV	1
WQLALSKGV	1
DLFMRIFTI	1
LLLFVTVYS	1
LLVAAGLEA	1
ASLPFGWLI	1
VVNPVMEPI	1
HTIDGSSGV	1
FMRIFTIGT	1
IVDEPEEHV	1
GLMWLSYFI	1
KLLEQWNLV	1
FVLAAVYRI	1
TLACFVLAA	1
SMWSFNPET	1
WLLWPVTLA	1
FIASFRLFA	1
FLWLLWPVT	1
FLFLTWICL	1
LMWLSYFIA	1
IAMACLVGL	1
NLVIGFLFL	1
LVIGFLFLT	1
IFLWLLWPV	1
AMACLVGLM	1
LLWPVTLAC	1
LACFVLAAV	1
RLFARTRSM	1
LLEQWNLVI	1
IAIAMACLV	1
KLFIRQEEV	1
FAFACPDGV	1
FLALITLAT	1
ILFLALITL	1
ELYSPIFLI	1
KIILFLALI	1
LIVAAIVFI	1
ELYHYQECV	1
LLLEWLAMA	1
MLQSCYNFL	1
WLAMAVMLL	1
LLEWLAMAV	1
AMAVMLLLL	1
LAMAVMLLL	1
MLLLLCCCL	1
LLLLEWLAM	1
LLVPHHVVA	1
YLQPRTFLL	1
FIAGLIAIV	1
FQFCNDPFL	1
RLQSLQTYV	1
LLFNKVTLA	1
VVFLHVTYV	1
SIIAYTMSL	1
VLNDILSRL	1
KIADYNYKL	1
FLHVTYVPA	1
HLMSFPQSA	1
RLDKVEAEV	1
FTISVTTEI	1
YQDVNCTEV	1
NLNESLIDL	1
GLTVLPPLL	1
MIAQYTSAL	1
KQIYKTPPI	1
VLSFELLHA	1
FVFLVLLPL	1
VTWFHAIHV	1
SVTTEILPV	1
TLDSKTQSL	1
RLNEVAKNL	1
GLIAIVMVT	1
FVSGNCDVV	1
YTNSFTRGV	1
RVVVLSFEL	1
LLALHRSYL	1
VLYENQKLI	1
NVYADSFVI	1
ELLHAPATV	1
SLSSTASAL	1
KLPDDFTGC	1
FSTFKCYGV	1
KIYSKHTPI	1
ITSGWTFGA	1
IITTDNTFV	1
NTQEVFAQV	1
QLNRALTGI	1
FCNDPFLGV	1
FLPFFSNVT	1
ALNTLVKQL	1
VSNGTHWFV	1
WTFGAGAAL	1
ALLAGTITS	1
KQLSSNFGA	1
LIAIVMVTI	1
WLGFIAGLI	1
ALGKLQDVV	1
LQIPFAMQM	1
AQYTSALLA	1
HLVDFQVTI	1
SIWNLDYII	1
LIIMRTFKV	1
NLDYIINLI	1
TIAEILLII	1
FQVTIAEIL	1
VTIAEILLI	1
FLAFLLFLV	1
YLCFLAFLL	1
IIFWFSLEL	1
LIDFYLCFL	1
ELSLIDFYL	1
MLIIFWFSL	1
FLLFLVLIM	1
LLFLVLIML	1
FLAFVVFLL	1
SLVKPSFYV	1
FLLVTLAIL	1
SVLLFLAFV	1
VLLFLAFVV	1
IVNSVLLFL	1
RLCAYCCNI	1
TLIVNSVLL	1
FVVFLLVTL	1
VTLAILTAL	1
YVYSRVKNL	1
FVSEETGTL	1
YLDAYNMMI	1
YLNTLTLAV	1
TMADLVYAL	1
LLLDDFVEI	1
VLWAHGFEL	1
ALLADKFPV	1
NLIDSYFVV	1
FVNEFYAYL	1
YTMADLVYA	1
LMIERFVSL	1
MMISAGFSL	1
MLDMYSVML	1
KLNVGDYFV	1
ILHCANFNV	1
FVDGVPFVV	1
KLSYGIATV	1
NLSDRVVFV	1
VMCGGSLYV	1
TLIGDCATV	1
LVLSVNPYV	1
LLADKFPVL	1
LQLGFSTGV	1
LLMPILTLT	1
RQLLFVVEV	1
TLVPQEHYV	1
RLANECAQV	1
NLLKDCPAV	1
SLENVAFNV	1
WLPTGTLLV	1
SQLGGLHLL	1
MLWCKDGHV	1
SLAIDAYPL	1
NLWNTFTRL	1
YVFCTVNAL	1
MMILSDDAV	1
LLDDFVEII	1
RIMASLVLA	1
NMLRIMASL	1
AIMTRCLAV	1
SLLMPILTL	1
MLSDTLKNL	1
RILGAGCFV	1
GLALYYPSA	1
QLLFVVEVV	1
CLAVHECFV	1
SVFNICQAV	1
GLFKDCSKV	1
VLQAVGACV	1
IVDTVSALV	1
YTACSHAAV	1
KLLKSIAAT	1
VLSDRELHL	1
KLQFTSLEI	1
RLSFKELLV	1
GLCVDIPGI	1
RLYLDAYNM	1
ILGLPTQTV	1
SLSHRFYRL	1
LQAENVTGL	1
MILSDDAVV	1
FLIGCNYLG	1
LMGHFAWWT	1
YADVFHLYL	1
KITEHSWNA	1
YLGGMSYYC	1
VLFSTVFPP	1
QLGGLHLLI	1
FVSDADSTL	1
KQGDDYVYL	1
IFVDGVPFV	1
FMSEAKCWT	1
TQMNLKYAI	1
QVVSDIDYV	1
ISAGFSLWV	1
SVLYYQNNV	1
SVAALTNNV	1
QLCQYLNTL	1
HMLDMYSVM	1
ALPETTADI	1
IMMNVAKYT	1
YQVNGYPNM	1
QINDMILSL	1
FMIDVQQWG	1
SVVSKVVKV	1
TMCDIRQLL	1
TVYTKVDGV	1
GLPWNVVRI	1
ALYYPSARI	1
RITGLYPTL	1
KQLPFFYYS	1
KVDGVVQQL	1
HFAWWTAFV	1
KVDGVDVEL	1
LLVYAADPA	1
ILNNLGVDI	1
VVFDEISMA	1
VMPLSAPTL	1
AMYTPHTVL	1
FVKRVDWTI	1
MLRIMASLV	1
VVISSDVLV	1
LVAVPTGYV	1
QQWGFTGNL	1
LTSHTVMPL	1
TQAPTHLSV	1
ISDEFSSNV	1
LLKDCPAVA	1
KTIGPDMFL	1
VLCNSQTSL	1
FAWWTAFVT	1
CQVHGNAHV	1
VVDSYYSLL	1
ALLKTVQFC	1
MLKTVYSDV	1
RQWLPTGTL	1
ELTSMKYFV	1
KVITGLHPT	1
SMMILSDDA	1
AVASKILGL	1

## Sheet: Membrane
ID	PROTEIN	SCORE	DENSITY	SIG DENSITY	LINK	POSITION; EPITOPE; SCORE
R1A_SARS2	Replicase polyprotein 1a (pp1a) (ORF1a polyprotein) [Cleaved into: Host translation inhibitor nsp1 (Leader protein) (Non-structural protein 1) (nsp1); Non-structural protein 2 (nsp2) (p65 homolog); Papain-like protease nsp3 (EC 3.4.19.12) (EC 3.4.22.-) (Non-structural protein 3) (nsp3) (PL2-PRO) (Papain-like proteinase) (PL-PRO); Non-structural protein 4 (nsp4); 3C-like proteinase nsp5 (3CL-PRO) …	0.0355993	0.0598135	N/A	UniProt	3122; FLAHIQWMV; 1.0	2332; ILFTRFFYV; 0.99	3639; FLLPSLATV; 0.99	3183; FLLNKEMYL; 0.99	3710; TLMNVLTLV; 0.99	3732; SMWALIISV; 0.99	2884; FLPRVFSAV; 0.99	4094; ALWEIQQVV; 0.99	3662; RIMTWLDMV; 0.98	3753; FLARGIVFM; 0.98	1675; YLATALLTL; 0.98	2901; KLIEYTDFA; 0.98	3482; FLNRFTTTL; 0.98	3587; ILTSLLVLV; 0.98	2348; QLFFSYFAV; 0.98	3115; YLTNDVSFL; 0.98	3013; SLPGVFCGV; 0.98	4266; VLSFCAFAV; 0.98	3886; KLWAQCVQL; 0.97	3467; VLAWLYAAV; 0.97	2363; WLMWLIINL; 0.97	2782; FVAAIFYLI; 0.97	3083; LLFLMSFTV; 0.97	3128; WMVMFTPLV; 0.97	84; VMVELVAEL; 0.97	2168; YMPYFFTLL; 0.97	3583; LLLTILTSL; 0.96	2785; AIFYLITPV; 0.96	2270; YLNSTNVTI; 0.96	1642; FLGRYMSAL; 0.96	529; ILSPLYAFA; 0.96	2563; QLMCQPILL; 0.96	2392; YVWKSYVHV; 0.95	445; GLNDNLLEI; 0.95	1148; LLSAGIFGA; 0.95	1367; ILGTVSWNL; 0.95	2373; QMAPISAMV; 0.95	685; FLALCADSI; 0.95	579; RLIDAMMFT; 0.95	3026; LLTNMFTPL; 0.95	3598; TQWSLFFFL; 0.95	3913; SLLSVLLSM; 0.95	4283; YLASGGQPI; 0.95	2569; ILLLDQALV; 0.94
AP3A_SARS2	ORF3a protein (ORF3a) (Accessory protein 3a) (Protein 3a) (Protein U274) (Protein X1)	0.0488764	0.0861423	N/A	UniProt	139; LLYDANYFL; 0.99	107; YLYALVYFL; 0.99	72; ALSKGVHFV; 0.97	89; TVYSHLLLV; 0.95	110; ALVYFLQSI; 0.94	45; WLIVGVALL; 0.92	82; NLLLLFVTV; 0.88	51; ALLAVFQSA; 0.87	87; FVTVYSHLL; 0.82	93; HLLLVAAGL; 0.72	100; GLEAPFLYL; 0.6	40; SLPFGWLIV; 0.53	47; IVGVALLAV; 0.47	113; YFLQSINFV; 0.43	69; WQLALSKGV; 0.4	2; DLFMRIFTI; 0.37	84; LLLFVTVYS; 0.33	95; LLVAAGLEA; 0.27	39; ASLPFGWLI; 0.23	255; VVNPVMEPI; 0.17	247; HTIDGSSGV; 0.13	4; FMRIFTIGT; 0.07	236; IVDEPEEHV; 0.0
VME1_SARS2	Membrane protein (M) (E1 glycoprotein) (Matrix glycoprotein) (Membrane glycoprotein)	0.0574299	0.0934579	N/A	UniProt	89; GLMWLSYFI; 0.99	15; KLLEQWNLV; 0.98	65; FVLAAVYRI; 0.97	61; TLACFVLAA; 0.93	108; SMWSFNPET; 0.91	55; WLLWPVTLA; 0.9	96; FIASFRLFA; 0.86	53; FLWLLWPVT; 0.85	26; FLFLTWICL; 0.84	90; LMWLSYFIA; 0.74	82; IAMACLVGL; 0.71	21; NLVIGFLFL; 0.47	22; LVIGFLFLT; 0.4	52; IFLWLLWPV; 0.37	83; AMACLVGLM; 0.37	56; LLWPVTLAC; 0.37	62; LACFVLAAV; 0.27	101; RLFARTRSM; 0.13	16; LLEQWNLVI; 0.13	80; IAIAMACLV; 0.1
NS7A_SARS2	ORF7a protein (ORF7a) (Accessory protein 7a) (Protein U122) (Protein X4)	0.0532743	0.0707965	0.2	UniProt	85; KLFIRQEEV; 0.93	63; FAFACPDGV; 0.9	6; FLALITLAT; 0.82	4; ILFLALITL; 0.82	95; ELYSPIFLI; 0.75	2; KIILFLALI; 0.73	102; LIVAAIVFI; 0.6	16; ELYHYQECV; 0.47
ORF9C_SARS2	Putative ORF9c protein (ORF9c) (Uncharacterized protein 14) (ORF14)	0.0886154	0.138462	N/A	UniProt	53; LLLEWLAMA; 0.99	1; MLQSCYNFL; 0.94	57; WLAMAVMLL; 0.91	54; LLEWLAMAV; 0.86	59; AMAVMLLLL; 0.86	58; LAMAVMLLL; 0.57	63; MLLLLCCCL; 0.3	52; LLLLEWLAM; 0.2	30; LLVPHHVVA; 0.13
SPIKE_SARS2	Spike glycoprotein (S glycoprotein) (E2) (Peplomer protein) [Cleaved into: Spike protein S1; Spike protein S2; Spike protein S2']	0.0205534	0.0411067	0.0769231	UniProt	269; YLQPRTFLL; 0.99	1220; FIAGLIAIV; 0.98	133; FQFCNDPFL; 0.97	1000; RLQSLQTYV; 0.96	821; LLFNKVTLA; 0.96	1060; VVFLHVTYV; 0.95	691; SIIAYTMSL; 0.94	976; VLNDILSRL; 0.93	417; KIADYNYKL; 0.93	1062; FLHVTYVPA; 0.89	1048; HLMSFPQSA; 0.88	983; RLDKVEAEV; 0.86	718; FTISVTTEI; 0.84	612; YQDVNCTEV; 0.8	1192; NLNESLIDL; 0.78	857; GLTVLPPLL; 0.75	869; MIAQYTSAL; 0.74	786; KQIYKTPPI; 0.72	512; VLSFELLHA; 0.72	2; FVFLVLLPL; 0.7	62; VTWFHAIHV; 0.69	721; SVTTEILPV; 0.67	109; TLDSKTQSL; 0.6	1185; RLNEVAKNL; 0.5	1223; GLIAIVMVT; 0.43	1121; FVSGNCDVV; 0.4	28; YTNSFTRGV; 0.4	509; RVVVLSFEL; 0.37	241; LLALHRSYL; 0.37	915; VLYENQKLI; 0.37	394; NVYADSFVI; 0.33	516; ELLHAPATV; 0.33	937; SLSSTASAL; 0.3	424; KLPDDFTGC; 0.3	374; FSTFKCYGV; 0.27	202; KIYSKHTPI; 0.27	882; ITSGWTFGA; 0.27	1114; IITTDNTFV; 0.27	777; NTQEVFAQV; 0.23	762; QLNRALTGI; 0.23	135; FCNDPFLGV; 0.2	55; FLPFFSNVT; 0.2	958; ALNTLVKQL; 0.2	1096; VSNGTHWFV; 0.17
NS6_SARS2	ORF6 protein (ORF6) (Accessory protein 6) (Non-structural protein 6) (ns6) (Protein X3)	0.0762264	0.132075	N/A	UniProt	3; HLVDFQVTI; 0.94	25; SIWNLDYII; 0.86	16; LIIMRTFKV; 0.8	28; NLDYIINLI; 0.74	10; TIAEILLII; 0.5	7; FQVTIAEIL; 0.13	9; VTIAEILLI; 0.07
NS7B_SARS2	ORF7b protein (ORF7b) (Accessory protein 7b)	0.177429	0.228571	N/A	UniProt	13; FLAFLLFLV; 0.98	10; YLCFLAFLL; 0.98	26; IIFWFSLEL; 0.94	6; LIDFYLCFL; 0.84	3; ELSLIDFYL; 0.81	24; MLIIFWFSL; 0.73	16; FLLFLVLIM; 0.53	17; LLFLVLIML; 0.4
VEMP_SARS2	Envelope small membrane protein (E) (sM protein)	0.120299	0.179104	N/A	UniProt	20; FLAFVVFLL; 0.98	50; SLVKPSFYV; 0.97	26; FLLVTLAIL; 0.95	16; SVLLFLAFV; 0.93	17; VLLFLAFVV; 0.91	13; IVNSVLLFL; 0.81	38; RLCAYCCNI; 0.71	11; TLIVNSVLL; 0.6	23; FVVFLLVTL; 0.43	29; VTLAILTAL; 0.3	57; YVYSRVKNL; 0.27	4; FVSEETGTL; 0.2
R1AB_SARS2	Replicase polyprotein 1ab (pp1ab) (ORF1ab polyprotein) [Cleaved into: Host translation inhibitor nsp1 (Leader protein) (Non-structural protein 1) (nsp1); Non-structural protein 2 (nsp2) (p65 homolog); Papain-like protease nsp3 (EC 3.4.19.12) (EC 3.4.22.-) (Non-structural protein 3) (nsp3) (PL2-PRO) (Papain-like proteinase) (PL-PRO); Non-structural protein 4 (nsp4); 3C-like proteinase nsp5 (3CL-PR…	0.0322164	0.0538939	N/A	UniProt	3122; FLAHIQWMV; 1.0	2332; ILFTRFFYV; 0.99	3639; FLLPSLATV; 0.99	6419; YLDAYNMMI; 0.99	3183; FLLNKEMYL; 0.99	3710; TLMNVLTLV; 0.99	6851; YLNTLTLAV; 0.99	3732; SMWALIISV; 0.99	4515; TMADLVYAL; 0.99	6749; LLLDDFVEI; 0.99	6109; VLWAHGFEL; 0.99	6245; ALLADKFPV; 0.99	4456; NLIDSYFVV; 0.99	5133; FVNEFYAYL; 0.99	2884; FLPRVFSAV; 0.99	4094; ALWEIQQVV; 0.99	3662; RIMTWLDMV; 0.98	3753; FLARGIVFM; 0.98	1675; YLATALLTL; 0.98	4514; YTMADLVYA; 0.98	2901; KLIEYTDFA; 0.98	5246; LMIERFVSL; 0.98	3482; FLNRFTTTL; 0.98	3587; ILTSLLVLV; 0.98	6425; MMISAGFSL; 0.98	5291; MLDMYSVML; 0.98	2348; QLFFSYFAV; 0.98	5542; KLNVGDYFV; 0.98	4699; ILHCANFNV; 0.98	3115; YLTNDVSFL; 0.98	3013; SLPGVFCGV; 0.98	4726; FVDGVPFVV; 0.98	4266; VLSFCAFAV; 0.98	5470; KLSYGIATV; 0.97	3886; KLWAQCVQL; 0.97	3467; VLAWLYAAV; 0.97	2363; WLMWLIINL; 0.97	2782; FVAAIFYLI; 0.97	3083; LLFLMSFTV; 0.97	3128; WMVMFTPLV; 0.97	84; VMVELVAEL; 0.97	2168; YMPYFFTLL; 0.97	6101; NLSDRVVFV; 0.97	5059; VMCGGSLYV; 0.97
[truncated: 338 more columns]
