# Supplementary material for: DiscovEpi: automated whole proteome MHC-I-epitope prediction and visualization
Source: BMC Bioinformatics. 2024 Sep 27;25:310. doi: 10.1186/s12859-024-05931-2 (PMC11438315; doi:10.1186/s12859-024-05931-2)
Supplement: Supplementary file 4 — Supplementary file4 [file 12859_2024_5931_MOESM4_ESM.xlsx]

## Sheet: method
Supplementary Table 3: epitope data retrieved from NetMHCpan for membrane associated Influenza A proteins and HLA-A*02:01
NetMHCPan-4.0	Allel	Length	Threshold
Parameter:	HLA-A*02:01	9	3.0
Logs:	2023-11-20	17:18:13
Frequencies over all loci:
FLDIWTYNA	1
VLLCALAAA	1
SLGAISFWM	1
KMNIQFTAV	1
RMNYYWTLL	1
NLLVLLCAL	1
LIAPMYAFA	1
TLDFHDSNV	1
QILAIYSTV	1
TVLEKNVTV	1
YQILAIYST	1
WTYNAELLV	1
SMGIYQILA	1
VLLVSLGAI	1
VLLENERTL	1
LLVLLCALA	1
ILAIYSTVA	1
YQNIHPVTI	1
VASSLVLLV	1
GLFGAIAGF	1
RMVTGLRNI	1
AINGITNKV	1
VLWGIHHPP	1
TVASSLVLL	1
IIFEANGNL	1
TIGECPKYV	1
LLTEVETYV	1
GILGFVFTL	1
RMGAVTTEV	1
ALASCMGLI	1
ILSPLTKGI	1
LIYNRMGAV	1
QMVTTTNPL	1
VTTEVAFGL	1
VLASTTAKA	1
ILGFVFTLT	1
FVFTLTVPS	1
RMVLASTTA	1
ILVFLKTRV	1
WLSLRNPIL	1
GLISLILQI	1
GMGWLTIGI	1
LQIGNIISI	1
ITIGSICLV	1
HLECRTFFL	1
CLVVGLISL	1
TIGSICLVV	1
SLILQIGNI	1
NLDYQIGYI	1
ITYKNSTWV	1
LVVGLISLI	1
FSYRYGNGV	1
QIGYICSGV	1
LLTEVETPI	1
NIIGILHLI	1
AIAANIIGI	1
GILHLILWI	1
LILWILDRL	1
ILHLILWIL	1

## Sheet: Membrane
ID	PROTEIN	SCORE	DENSITY	SIG DENSITY	LINK	POSITION; EPITOPE; SCORE
HEMA_I34A1	Hemagglutinin [Cleaved into: Hemagglutinin HA1 chain; Hemagglutinin HA2 chain]	0.0245422	0.0466786	0.176471	UniProt	431; FLDIWTYNA; 0.99	7; VLLCALAAA; 0.94	545; SLGAISFWM; 0.9	401; KMNIQFTAV; 0.87	242; RMNYYWTLL; 0.87	4; NLLVLLCAL; 0.77	264; LIAPMYAFA; 0.75	450; TLDFHDSNV; 0.7	528; QILAIYSTV; 0.69	35; TVLEKNVTV; 0.68	527; YQILAIYST; 0.68	435; WTYNAELLV; 0.6	523; SMGIYQILA; 0.53	541; VLLVSLGAI; 0.5	443; VLLENERTL; 0.47	5; LLVLLCALA; 0.43	529; ILAIYSTVA; 0.43	308; YQNIHPVTI; 0.37	536; VASSLVLLV; 0.37	344; GLFGAIAGF; 0.33	329; RMVTGLRNI; 0.3	387; AINGITNKV; 0.23	191; VLWGIHHPP; 0.13	535; TVASSLVLL; 0.07	256; IIFEANGNL; 0.07	315; TIGECPKYV; 0.0
M1_I34A1	Matrix protein 1 (M1)	0.0270492	0.0491803	N/A	UniProt	3; LLTEVETYV; 0.99	58; GILGFVFTL; 0.98	134; RMGAVTTEV; 0.91	123; ALASCMGLI; 0.73	51; ILSPLTKGI; 0.6	130; LIYNRMGAV; 0.6	164; QMVTTTNPL; 0.43	138; VTTEVAFGL; 0.4	180; VLASTTAKA; 0.37	59; ILGFVFTLT; 0.33	62; FVFTLTVPS; 0.13	178; RMVLASTTA; 0.13
PB1F2_I34A1	Protein PB1-F2	0.0118987	0.0253165	N/A	UniProt	68; ILVFLKTRV; 0.57	61; WLSLRNPIL; 0.37
NRAM_I34A1	Neuraminidase (EC 3.2.1.18)	0.0134978	0.029148	N/A	UniProt	18; GLISLILQI; 0.95	172; GMGWLTIGI; 0.86	24; LQIGNIISI; 0.86	8; ITIGSICLV; 0.82	111; HLECRTFFL; 0.7	14; CLVVGLISL; 0.4	9; TIGSICLVV; 0.3	21; SLILQIGNI; 0.3	294; NLDYQIGYI; 0.23	54; ITYKNSTWV; 0.2	15; LVVGLISLI; 0.2	334; FSYRYGNGV; 0.13	298; QIGYICSGV; 0.07
M2_I34A1	Matrix protein 2 (Proton channel protein M2)	0.0430337	0.0674157	N/A	UniProt	3; LLTEVETPI; 0.94	31; NIIGILHLI; 0.86	27; AIAANIIGI; 0.73	34; GILHLILWI; 0.53	38; LILWILDRL; 0.47	35; ILHLILWIL; 0.3
